# Supplementary material for: Analysis of MicroRNA Cargo in Circulating Extracellular Vesicles from HIV-Infected Individuals with Pulmonary Hypertension
Source: Cells. 2024 May 21;13(11):886. doi: 10.3390/cells13110886 (PMC11172129; doi:10.3390/cells13110886)
Supplement: Supplementary file 1 [file cells-13-00886-s001.zip]

Archive with 1 entries (1 files):
- cells-2953607-supplementary.pdf
